# Supplementary material for: Non-Medical Switching or Discontinuation Patterns among Patients with Non-Valvular Atrial Fibrillation Treated with Direct Oral Anticoagulants in the United States: A Claims-Based Analysis
Source: J Mark Access Health Policy. 2024 Sep 2;12(3):252–63. doi: 10.3390/jmahp12030020 (PMC11417902; doi:10.3390/jmahp12030020)
Supplement: Supplementary file 1 [file jmahp-12-00020-s001.zip]

Archive with 1 entries (1 files):
- jmahp-3024029-supplementary.pdf
